# Supplementary material for: Exploring the effects of demonstration and enactment in facilitating recall of instructions in working memory
Source: Mem Cognit. 2019 Nov 25;48(3):400–10. doi: 10.3758/s13421-019-00978-6 (PMC7186251; doi:10.3758/s13421-019-00978-6)
Supplement: Supplementary file 3 — (TXT 3 kb) [file 13421_2019_978_MOESM3_ESM.txt]

EXPERIMENT 1 (Exp1_Data_Allen_etal.csv)
Columns represent: 
participant_ID = randomly assigned participant ID number
ver_non_pair = average proportion of action-object pairings recalled in trials within the verbal-instruction without enactment (i.e. subject performed task) condition
ver_spt_pair = average proportion of action-object pairings recalled in trials within the verbal-instruction with enactment (i.e. subject performed task) condition
dem_non_pair = average proportion of action-object pairings recalled in trials within the demonstration without enactment (i.e. subject performed task) condition
dem_spt_pair = average proportion of action-object pairings recalled in trials within the full demonstration with enactment (i.e. subject performed task) condition
ver_non_acts = average proportion of actions recalled in trials within the verbal-instruction without enactment (i.e. subject performed task) condition
ver_spt_acts = average proportion of actions recalled in trials within the verbal-instruction with enactment (i.e. subject performed task) condition
dem_non_acts = average proportion of actions recalled in trials within the demonstration without enactment (i.e. subject performed task) condition
dem_spt_act = average proportion of actions recalled in trials within the full demonstration with enactment (i.e. subject performed task) condition
ver_non_objs = average proportion of objects recalled in trials within the verbal-instruction without enactment (i.e. subject performed task) condition
ver_spt_objs = average proportion of objects recalled in trials within the verbal-instruction with enactment (i.e. subject performed task) condition
dem_non_objs = average proportion of objects recalled in trials within the demonstration without enactment (i.e. subject performed task) condition
dem_spt_objs = average proportion of objects recalled in trials within the full demonstration with enactment (i.e. subject performed task) condition
EXPERIMENT 2 (Exp2_Data_Allen_etal.csv)
Columns represent:
participant_ID = randomly assigned participant ID number
pair_ver = average proportion of action-object pairings recalled in trials within the verbal-only instruction condition 
pair_ojb = average proportion of action-object pairings recalled in trials within the object-only demonstration + verbal instruction condition
pair_mot = average proportion of action-object pairings recalled in trials within the action-only demonstration + verbal instruction condition
pair_ful = average proportion of action-object pairings recalled in trials within the full demonstration + verbal instruction condition
Acts_ver = average proportion of actions recalled in trials within the verbal-only instruction condition
Acts_obj = average proportion of actions recalled in trials within the object-only demonstration + verbal instruction condition
Acts_mot = average proportion of actions recalled in trials within the action-only demonstration + verbal instruction condition
Acts_ful = average proportion of actions recalled in trials within the full-demonstration + verbal instruction condition
Objs_ver = average proportion of objects recalled in trials within the verbal-only instruction condition
Objs_obj = average proportion of objects recalled in trials within the object-only demonstration + verbal instruction condition
Objs_mot = average proportion of objects recalled in trials within the action-only demonstration + verbal instruction condition
Objs_ful = average proportion of objects recalled in trials within the full-demonstration + verbal instruction condition
